# Supplementary material for: World Heart Federation Consensus on Transthyretin Amyloidosis Cardiomyopathy (ATTR-CM)
Source: Glob Heart. 2023 Oct 26;18(1):59. doi: 10.5334/gh.1262 (PMC10607607; doi:10.5334/gh.1262)
Supplement: Supplementary Files. — Figure s1 and Tables s1 to s2. [file gh-18-1-1262-s1.zip]

Archive with 3 entries (3 files):
- s1-gh-1262_brito/WHF_ATTR_CM Supplementary Table 1.docx
- s1-gh-1262_brito/WHF_ATTR-CM Supplementary Figure 1.docx
- s1-gh-1262_brito/WHF_ATTR-CM Supplementary Table 2.docx
